# Supplementary material for: Cost-Effectiveness of Radiotherapy and Its Impact on Patient Quality of Life: A Real-World Cost Utility Analysis in Greece
Source: Curr Oncol. 2026 Apr 16;33(4):220. doi: 10.3390/curroncol33040220 (PMC13114412; doi:10.3390/curroncol33040220)
Supplement: Supplementary file 1 [file curroncol-33-00220-s001.zip]

Archive with 1 entries (1 files):
- curroncol-4229758-supplementary.pdf
